# Supplementary material for: Effects of Increased CO2 on Fish Gill and Plasma Proteome
Source: PLoS One. 2014 Jul 24;9(7):e102901. doi: 10.1371/journal.pone.0102901 (PMC4109940; doi:10.1371/journal.pone.0102901)
Supplement: Table S1 — Protein identifications with sequence data. Data exported from Thermo Proteome Discoverer software using the Mascot search engine and NCBI database. The information provided for every protein includes coverage, peptide-spectrum matches (PSMs), number of peptide sequences, molecular weight, total score, peptide sequence, modifications, ion score, expected value, threshold for significant match at 99%, homology threshold, peptide mass and charge, retention time and spectra information. (XLSX) [file pone.0102901.s001.xlsx]

## Sheet: Gills 12 C
	Full protein identification data -Matchset Gills 12˚C
	Accession	Description	Coverage	# PSMs	# Peptides	MW [kDa]	Score
Spot 1	gi229366222	Annexin A5 [Anoplopoma fimbria]	16.72	18	6	34.8519	569.423
		Sequence	Modifications	IonScore	Exp Value	Identity High	Homology Threshold	Charge	m/z [Da]	MH+ [Da]	ΔM [ppm]	RT [min]	First Scan	Last Scan	Spectrum File
		GAGTDDDTLIR		82.52	9.34515e-07	46		2	567.275	1133.54	0.117622	23.6826	1541	1541	CF_110928_33.RAW
		GAGTDDDTLIR		70.32	1.55091e-05	46		2	567.276	1133.54	0.333	23.7248	1548	1548	CF_110928_33.RAW
		GAGTDDDTLIR		66.97	3.34916e-05	46		2	567.276	1133.54	0.548379	24.8522	1730	1730	CF_110928_33.RAW
		KALLLLcGGDDA	C7(Carbamidomethyl)	66.35	4.44245e-05	47	17	2	623.329	1245.65	-0.310742	31.076	2725	2725	CF_110928_33.RAW
		ALLLLcGGDDA	C6(Carbamidomethyl)	57.45	0.000304729	46	31	2	559.282	1117.56	0.854537	34.4779	3249	3249	CF_110928_33.RAW
		SVPVYFAETLYYAmK	M14(Oxidation)	54.56	0.000773204	48	24	2	899.442	1797.88	-0.0443395	37.247	3626	3626	CF_110928_33.RAW
		ALLLLcGGDDA	C6(Carbamidomethyl)	53.76	0.000708504	46	27	2	559.282	1117.56	0.19916	34.4565	3246	3246	CF_110928_33.RAW
		ALLLLcGGDDA	C6(Carbamidomethyl)	51.2	0.00127744	46	28	2	559.282	1117.56	-0.0192997	35.5041	3387	3387	CF_110928_33.RAW
		ALLLLcGGDDA	C6(Carbamidomethyl)	51.09	0.00131799	46	26	2	559.282	1117.56	1.18223	33.4526	3097	3097	CF_110928_33.RAW
		GAGTDDDTLIR		50.85	0.00184182	48	30	2	567.275	1133.54	-0.851581	26.0386	1920	1920	CF_110928_33.RAW
		GAGTDDDTLIR		49.51	0.00240287	47	29	2	567.276	1133.55	1.51758	22.6294	1371	1371	CF_110928_33.RAW
		DLLLAVVK		39.96	0.00105972	34		2	435.787	870.566	0.60024	32.8592	3008	3008	CF_110928_33.RAW
		DLLLAVVK		34.34	0.00386535	34		2	435.787	870.566	0.109472	37.1981	3618	3618	CF_110928_33.RAW
Spot 1	gi328677117	Annexin max1 [Epinephelus bruneus]	13.4	6	2	20.8735	336.795
		Sequence	Modifications	IonScore	Exp Value	Identity High	Homology Threshold	Charge	m/z [Da]	MH+ [Da]	ΔM [ppm]	RT [min]	First Scan	Last Scan	Spectrum File
		DLEDAVcGDTSGmFQR	C7(Carbamidomethyl), M13(Oxidation)	110.19	2.78543e-10	39	27	2	908.878	1816.75	-0.00662568	27.3314	2128	2128	CF_110928_33.RAW
		DLEDAVcGDTSGmFQR	C7(Carbamidomethyl), M13(Oxidation)	105.24	9.00672e-10	39		2	908.878	1816.75	0.799674	27.3	2123	2123	CF_110928_33.RAW
		DLEDAVcGDTSGMFQR	C7(Carbamidomethyl)	86.99	7.94945e-08	40	25	2	900.88	1800.75	-0.593484	30.4794	2630	2630	CF_110928_33.RAW
		VLVSLLTAGR		61.03	4.94615e-05	42	29	2	514.827	1028.65	1.04522	31.986	2870	2870	CF_110928_33.RAW
		VLVSLLTAGR		55.68	0.000169538	42	25	2	514.827	1028.65	0.57054	32.0183	2875	2875	CF_110928_33.RAW
		DLEDAVcGDTSGMFQR	C7(Carbamidomethyl)	47.31	0.000738477	40	24	2	900.88	1800.75	-0.593484	30.525	2637	2637	CF_110928_33.RAW
Spot 1	gi160773369	Anxa5b protein [Danio rerio]	6.31	4	2	35.051	129.679
		Sequence	Modifications	IonScore	Exp Value	Identity High	Homology Threshold	Charge	m/z [Da]	MH+ [Da]	ΔM [ppm]	RT [min]	First Scan	Last Scan	Spectrum File
		GAGTDDQTLIR		76.24	4.73467e-06	47		2	573.791	1146.57	-0.428067	22.9693	1426	1426	CF_110928_33.RAW
		SEVDLLDIR		58.57	0.000360901	48		2	530.288	1059.57	0.500028	31.7357	2830	2830	CF_110928_33.RAW
		GAGTDDQTLIR		52.25	0.00109572	47		2	573.791	1146.58	0.423655	23.0022	1431	1431	CF_110928_33.RAW
		SEVDLLDIR		51.23	0.00195609	48	36	2	530.288	1059.57	0.500028	31.7741	2836	2836	CF_110928_33.RAW
Spot 2	gi833603	Cytoskeletal tropomyosin [Coturnix coturnix]	37.9	83	14	28.5905	3011.53
		Sequence	Modifications	IonScore	Exp Value	Identity High	Homology Threshold	Charge	m/z [Da]	MH+ [Da]	ΔM [ppm]	RT [min]	First Scan	Last Scan	Spectrum File
		IQcLQQQADEAEDR	C3(Carbamidomethyl)	99.87	9.65472e-09	52	24	2	852.386	1703.76	-0.780399	27.68	2303	2303	CF_110928_35.RAW
		IQcLQQQADEAEDR	C3(Carbamidomethyl)	99.4	1.37951e-08	53	27	2	852.386	1703.77	0.00772297	22.9169	1512	1512	CF_110928_35.RAW
		IQcLQQQADEAEDR	C3(Carbamidomethyl)	96.85	1.82786e-08	52	29	2	852.384	1703.76	-2.85818	21.9064	1349	1349	CF_110928_35.RAW
		IQcLQQQADEAEDR	C3(Carbamidomethyl)	96.59	2.09084e-08	52	20	2	852.385	1703.76	-0.995341	36.9443	3775	3775	CF_110928_35.RAW
		IQcLQQQADEAEDR	C3(Carbamidomethyl)	94.11	4.82665e-08	53	26	2	852.387	1703.77	0.437607	22.961	1519	1519	CF_110928_35.RAW
		IQcLQQQADEAEDR	C3(Carbamidomethyl)	94.1	4.55572e-08	53	25	2	852.387	1703.77	0.939138	21.8719	1344	1344	CF_110928_35.RAW
		IQcLQQQADEAEDR	C3(Carbamidomethyl)	90.06	1.18501e-07	53	26	2	852.386	1703.77	-0.0639244	25.1729	1884	1884	CF_110928_35.RAW
		IQcLQQQADEAEDR	C3(Carbamidomethyl)	84.72	4.19417e-07	53	23	2	852.387	1703.77	0.437607	25.1338	1877	1877	CF_110928_35.RAW
		IQcLQQQADEAEDR	C3(Carbamidomethyl)	81.64	8.23614e-07	53	28	2	852.386	1703.77	-0.0639244	20.8254	1173	1173	CF_110928_35.RAW
		IQcLQQQADEAEDR	C3(Carbamidomethyl)	79.86	1.19645e-06	53		2	852.386	1703.76	-0.350514	24.028	1693	1693	CF_110928_35.RAW
		LEEAEKAADESER		77.09	2.60123e-06	54	27	2	738.845	1476.68	0.730926	18.5111	800	800	CF_110928_35.RAW
		KIQcLQQQADEAEDR	C4(Carbamidomethyl)	77.08	2.92847e-06	54	30	2	916.434	1831.86	-0.32562	22.2428	1405	1405	CF_110928_35.RAW
		IQcLQQQADEAEDR	C3(Carbamidomethyl)	74.79	3.11981e-06	52	23	2	852.386	1703.76	-0.852046	26.2165	2058	2058	CF_110928_35.RAW
		IQcLQQQADEAEDR	C3(Carbamidomethyl)	72.21	6.87743e-06	53	23	2	852.386	1703.76	-0.422161	26.259	2065	2065	CF_110928_35.RAW
		IQcLQQQADEAEDR	C3(Carbamidomethyl)	70.93	8.28627e-06	53	20	2	852.385	1703.76	-2.1417	34.755	3440	3440	CF_110928_35.RAW
		KIQcLQQQADEAEDR	C4(Carbamidomethyl)	69.05	1.82757e-05	54	23	2	916.433	1831.86	-1.19191	22.2617	1408	1408	CF_110928_35.RAW
		IQcLQQQADEAEDR	C3(Carbamidomethyl)	69.02	1.25627e-05	53	24	2	852.385	1703.76	-1.35358	33.6598	3269	3269	CF_110928_35.RAW
		IQLVEEELDR		68.96	2.2756e-05	55	30	2	622.33	1243.65	-0.0335061	30.6574	2791	2791	CF_110928_35.RAW
		IQcLQQQADEAEDR	C3(Carbamidomethyl)	68.63	1.28863e-05	52	17	2	852.386	1703.76	-0.852046	35.8612	3610	3610	CF_110928_35.RAW
		IQLVEEELDR		68.56	2.33354e-05	55	31	2	622.33	1243.65	0.555421	28.5717	2450	2450	CF_110928_35.RAW
		IQcLQQQADEAEDR	C3(Carbamidomethyl)	68.42	1.78915e-05	53	20	2	852.387	1703.77	0.36596	23.9764	1684	1684	CF_110928_35.RAW
		IQcLQQQADEAEDR	C3(Carbamidomethyl)	67.76	2.08279e-05	53		2	852.387	1703.77	0.36596	35.8149	3603	3603	CF_110928_35.RAW
		LEEAEKAADESER		67.51	2.36145e-05	54	25	2	738.845	1476.68	0.730926	18.5309	803	803	CF_110928_35.RAW
		LVILEGELER		67.06	1.46903e-05	51		2	585.84	1170.67	-0.131727	30.6532	2790	2790	CF_110928_35.RAW
		IQLVEEELDR		65.98	5.32833e-05	56	33	2	622.33	1243.65	-0.916899	30.6998	2798	2798	CF_110928_35.RAW
		IQLVEEELDR		65.71	4.80945e-05	55	29	2	622.33	1243.65	-0.0335061	31.7392	2966	2966	CF_110928_35.RAW
		IQcLQQQADEAEDR	C3(Carbamidomethyl)	65.07	3.1195e-05	53	22	2	852.385	1703.76	-1.28193	32.5842	3101	3101	CF_110928_35.RAW
		IQcLQQQADEAEDR	C3(Carbamidomethyl)	64.22	4.54699e-05	53	22	2	852.386	1703.77	0.00772297	32.6342	3109	3109	CF_110928_35.RAW
		DEEKMEIQEmQLK	M10(Oxidation)	62.77	8.4472e-05	55		2	833.886	1666.76	-1.13658	23.7391	1646	1646	CF_110928_35.RAW
		LEEAEKAADESER		61.33	0.000111351	54	23	3	492.899	1476.68	-0.146165	18.882	859	859	CF_110928_35.RAW
		IQLVEEELDR		61.06	0.000131695	55	25	2	622.331	1243.66	1.92958	28.5317	2443	2443	CF_110928_35.RAW
		LEEAEKAADESER		60.9	0.000127655	54	22	2	738.845	1476.68	0.48293	19.5961	975	975	CF_110928_35.RAW
		IQcLQQQADEAEDR	C3(Carbamidomethyl)	60.62	0.000104165	53		2	852.386	1703.77	-0.0639244	36.8925	3767	3767	CF_110928_35.RAW
		IQcLQQQADEAEDR	C3(Carbamidomethyl)	60.18	9.01837e-05	52	20	2	852.386	1703.76	-0.852046	33.698	3275	3275	CF_110928_35.RAW
		DEEKmEIQEMQLK	M5(Oxidation)	59.31	0.00016991	54		2	833.888	1666.77	1.28027	25.3837	1918	1918	CF_110928_35.RAW
		KIQcLQQQADEAEDR	C4(Carbamidomethyl)	58.4	0.00021631	54	22	3	611.291	1831.86	-0.33296	22.4269	1436	1436	CF_110928_35.RAW
		LEEAEKAADESER		55.33	0.000460297	54	26	2	738.844	1476.68	-0.0130612	17.3099	609	609	CF_110928_35.RAW
		IQLVEEELDR		55.15	0.000512005	55	26	2	622.33	1243.65	0.359112	29.6283	2625	2625	CF_110928_35.RAW
		LVILEGELER		55.04	0.000230766	51		2	585.84	1170.67	0.389641	30.6106	2783	2783	CF_110928_35.RAW
		RIQLVEEELDR		55.04	0.000536105	55		3	467.256	1399.75	0.189543	28.2483	2396	2396	CF_110928_35.RAW
		IQcLQQQADEAEDR	C3(Carbamidomethyl)	54.87	0.000381555	53	23	3	568.594	1703.77	0.859599	22.8303	1498	1498	CF_110928_35.RAW
		DEEKmEIQEMQLK	M5(Oxidation)	54.83	0.000477328	54		2	833.888	1666.77	1.86617	25.4034	1921	1921	CF_110928_35.RAW
		KLVILEGELER		51.61	0.000386879	50		2	649.888	1298.77	1.00968	30.0942	2701	2701	CF_110928_35.RAW
Spot 2	gi28557136	Tropomyosin4-1 [Takifugu rubripes]	31.05	55	11	28.6236	1686.43
		Sequence	Modifications	IonScore	Exp Value	Identity High	Homology Threshold	Charge	m/z [Da]	MH+ [Da]	ΔM [ppm]	RT [min]	First Scan	Last Scan	Spectrum File
		LEEAEKAADESER		77.09	2.60123e-06	54	27	2	738.845	1476.68	0.730926	18.5111	800	800	CF_110928_35.RAW
		ASDLEEELKNVTNNLK		69.49	2.01361e-05	55	22	2	908.967	1816.93	-0.751564	34.4058	3385	3385	CF_110928_35.RAW
		ASDLEEELKNVTNNLK		69.24	2.24906e-05	55	27	2	908.968	1816.93	-0.0797137	34.4451	3391	3391	CF_110928_35.RAW
		IQLVEEELDR		68.96	2.2756e-05	55	30	2	622.33	1243.65	-0.0335061	30.6574	2791	2791	CF_110928_35.RAW
		IQLVEEELDR		68.56	2.33354e-05	55	31	2	622.33	1243.65	0.555421	28.5717	2450	2450	CF_110928_35.RAW
		LEEAEKAADESER		67.51	2.36145e-05	54	25	2	738.845	1476.68	0.730926	18.5309	803	803	CF_110928_35.RAW
		LVILEGELER		67.06	1.46903e-05	51		2	585.84	1170.67	-0.131727	30.6532	2790	2790	CF_110928_35.RAW
		IQLVEEELDR		65.98	5.32833e-05	56	33	2	622.33	1243.65	-0.916899	30.6998	2798	2798	CF_110928_35.RAW
		IQLVEEELDR		65.71	4.80945e-05	55	29	2	622.33	1243.65	-0.0335061	31.7392	2966	2966	CF_110928_35.RAW
		DEEKMEIQEmQLK	M10(Oxidation)	62.77	8.4472e-05	55		2	833.886	1666.76	-1.13658	23.7391	1646	1646	CF_110928_35.RAW
		LEEAEKAADESER		61.33	0.000111351	54	23	3	492.899	1476.68	-0.146165	18.882	859	859	CF_110928_35.RAW
		IQLVEEELDR		61.06	0.000131695	55	25	2	622.331	1243.66	1.92958	28.5317	2443	2443	CF_110928_35.RAW
		LEEAEKAADESER		60.9	0.000127655	54	22	2	738.845	1476.68	0.48293	19.5961	975	975	CF_110928_35.RAW
		DEEKmEIQEMQLK	M5(Oxidation)	59.31	0.00016991	54		2	833.888	1666.77	1.28027	25.3837	1918	1918	CF_110928_35.RAW
		LEEAEKAADESER		55.33	0.000460297	54	26	2	738.844	1476.68	-0.0130612	17.3099	609	609	CF_110928_35.RAW
		IQLVEEELDR		55.15	0.000512005	55	26	2	622.33	1243.65	0.359112	29.6283	2625	2625	CF_110928_35.RAW
		LVILEGELER		55.04	0.000230766	51		2	585.84	1170.67	0.389641	30.6106	2783	2783	CF_110928_35.RAW
		RIQLVEEELDR		55.04	0.000536105	55		3	467.256	1399.75	0.189543	28.2483	2396	2396	CF_110928_35.RAW
		DEEKmEIQEMQLK	M5(Oxidation)	54.83	0.000477328	54		2	833.888	1666.77	1.86617	25.4034	1921	1921	CF_110928_35.RAW
		KLVILEGELER		51.61	0.000386879	50		2	649.888	1298.77	1.00968	30.0942	2701	2701	CF_110928_35.RAW
Spot 2	gi213515262	Tropomyosin alpha-4 chain [Salmo salar]	29.44	56	11	28.4844	1575.48
		Sequence	Modifications	IonScore	Exp Value	Identity High	Homology Threshold	Charge	m/z [Da]	MH+ [Da]	ΔM [ppm]	RT [min]	First Scan	Last Scan	Spectrum File
		LEEAEKAADESER		77.09	2.60123e-06	54	27	2	738.845	1476.68	0.730926	18.5111	800	800	CF_110928_35.RAW
		IQLVEEELDR		68.96	2.2756e-05	55	30	2	622.33	1243.65	-0.0335061	30.6574	2791	2791	CF_110928_35.RAW
		IQLVEEELDR		68.56	2.33354e-05	55	31	2	622.33	1243.65	0.555421	28.5717	2450	2450	CF_110928_35.RAW
		LEEAEKAADESER		67.51	2.36145e-05	54	25	2	738.845	1476.68	0.730926	18.5309	803	803	CF_110928_35.RAW
		LVILEGELER		67.06	1.46903e-05	51		2	585.84	1170.67	-0.131727	30.6532	2790	2790	CF_110928_35.RAW
		IQLVEEELDR		65.98	5.32833e-05	56	33	2	622.33	1243.65	-0.916899	30.6998	2798	2798	CF_110928_35.RAW
		IQLVEEELDR		65.71	4.80945e-05	55	29	2	622.33	1243.65	-0.0335061	31.7392	2966	2966	CF_110928_35.RAW
		AEGDVAGLNR		65.28	3.96101e-05	54		2	501.254	1001.5	0.0348792	20.9908	1200	1200	CF_110928_35.RAW
		DEEKMEIQEmQLK	M10(Oxidation)	62.77	8.4472e-05	55		2	833.886	1666.76	-1.13658	23.7391	1646	1646	CF_110928_35.RAW
		LEEAEKAADESER		61.33	0.000111351	54	23	3	492.899	1476.68	-0.146165	18.882	859	859	CF_110928_35.RAW
		IQLVEEELDR		61.06	0.000131695	55	25	2	622.331	1243.66	1.92958	28.5317	2443	2443	CF_110928_35.RAW
		LEEAEKAADESER		60.9	0.000127655	54	22	2	738.845	1476.68	0.48293	19.5961	975	975	CF_110928_35.RAW
		DEEKmEIQEMQLK	M5(Oxidation)	59.31	0.00016991	54		2	833.888	1666.77	1.28027	25.3837	1918	1918	CF_110928_35.RAW
		LEEAEKAADESER		55.33	0.000460297	54	26	2	738.844	1476.68	-0.0130612	17.3099	609	609	CF_110928_35.RAW
		IQLVEEELDR		55.15	0.000512005	55	26	2	622.33	1243.65	0.359112	29.6283	2625	2625	CF_110928_35.RAW
		LVILEGELER		55.04	0.000230766	51		2	585.84	1170.67	0.389641	30.6106	2783	2783	CF_110928_35.RAW
		RIQLVEEELDR		55.04	0.000536105	55		3	467.256	1399.75	0.189543	28.2483	2396	2396	CF_110928_35.RAW
		DEEKmEIQEMQLK	M5(Oxidation)	54.83	0.000477328	54		2	833.888	1666.77	1.86617	25.4034	1921	1921	CF_110928_35.RAW
		IQLVEEELDR		53.28	0.000787073	55	32	2	622.331	1243.65	0.653576	36.0217	3635	3635	CF_110928_35.RAW
		MEIQEMQLK		53.24	0.000748828	54		2	575.286	1149.56	-0.0475979	27.8259	2326	2326	CF_110928_35.RAW
		AEGDVAGLNR		53.06	0.000672757	54	31	2	501.255	1001.5	0.644316	20.9493	1193	1193	CF_110928_35.RAW
		RIQLVEEELDR		52.38	0.00103421	55	28	2	700.38	1399.75	-0.236893	28.3264	2409	2409	CF_110928_35.RAW
		MEIQEMQLK		52.1	0.000975453	55		2	575.286	1149.56	0.589532	27.7824	2319	2319	CF_110928_35.RAW
		IQLVEEELDR		51.65	0.00144408	56	28	2	622.33	1243.65	-0.818744	37.0667	3794	3794	CF_110928_35.RAW
		KLVILEGELER		51.61	0.000386879	50		2	649.888	1298.77	1.00968	30.0942	2701	2701	CF_110928_35.RAW
Spot 3	gi89147695	Glyceraldehyde 3-phosphate dehydrogenase [Acanthopagrus schlegelii]	19.33	4	2	15.5779	129.34
		Sequence	Modifications	IonScore	Exp Value	Identity High	Homology Threshold	Charge	m/z [Da]	MH+ [Da]	ΔM [ppm]	RT [min]	First Scan	Last Scan	Spectrum File
		VPVADVSVVDLTcR	C13(Carbamidomethyl)	67.95	2.65177e-05	36	18	2	765.403	1529.8	-0.187937	30.601	2511	2511	CF_110928_37.RAW
		GAHQNIIPASTGAAK		45.59	0.00476338	36	25	2	718.385	1435.76	-1.08084	21.6048	1138	1138	CF_110928_37.RAW
		VPVADVSVVDLTcR	C13(Carbamidomethyl)	44.6	0.00571596	36	25	2	765.403	1529.8	-0.427322	30.6284	2515	2515	CF_110928_37.RAW
		GAHQNIIPASTGAAK		43.2	0.00800987	36	28	2	718.386	1435.76	-0.315646	21.5724	1133	1133	CF_110928_37.RAW
Spot 4	gi11999265	Alpha-1 enolase-1 [Salmo trutta]	27.91	30	8	39.9044	1061.02
		Sequence	Modifications	IonScore	Exp Value	Identity High	Homology Threshold	Charge	m/z [Da]	MH+ [Da]	ΔM [ppm]	RT [min]	First Scan	Last Scan	Spectrum File
		AAVPSGASTGIYEALELR		100.86	1.43151e-08	50	27	2	902.975	1804.94	-0.824856	37.0645	3439	3439	CF_110928_41.RAW
		IVIGmDVAASEFYK	M5(Oxidation)	91.17	1.5819e-07	51	19	2	779.895	1558.78	-0.0540223	30.809	2680	2680	CF_110928_41.RAW
		YGQDATNVGDEGGFAPNILENK		72.63	7.49053e-06	49	19	2	1155.04	2309.07	-0.100737	30.0691	2564	2564	CF_110928_41.RAW
		IVIGmDVAASEFYK	M5(Oxidation)	68.6	3.09344e-05	51	20	2	779.895	1558.78	0.180912	30.8526	2687	2687	CF_110928_41.RAW
		AAVPSGASTGIYEALELR		65.16	4.90711e-05	50	21	2	902.976	1804.94	0.324873	34.4534	3172	3172	CF_110928_41.RAW
		YGQDATNVGDEGGFAPNILENK		64.22	5.56121e-05	49	17	3	770.361	2309.07	0.237067	30.3682	2610	2610	CF_110928_41.RAW
		LAMQEFMILPVGASTFK		60.63	0.000123301	49	20	2	941.994	1882.98	-0.201325	37.2284	3464	3464	CF_110928_41.RAW
		AAVPSGASTGIYEALELR		59.25	0.000191408	50	20	2	902.976	1804.94	0.257241	34.4139	3166	3166	CF_110928_41.RAW
		LmLDMDGTENK	M2(Oxidation)	58.02	0.000187499	48		2	641.789	1282.57	3.73604	25.4332	1816	1816	CF_110928_41.RAW
		LmLDMDGTENK	M2(Oxidation)	57.06	0.000241755	49		2	641.788	1282.57	1.83251	25.4642	1821	1821	CF_110928_41.RAW
		LMLDmDGTENK	M5(Oxidation)	56.8	0.000233061	48		2	641.786	1282.56	-0.927608	23.2296	1464	1464	CF_110928_41.RAW
		VDKLmLDmDGTENK	M5(Oxidation), M8(Oxidation)	55.01	0.00043681	49	24	2	820.879	1640.75	-0.249618	22.3891	1327	1327	CF_110928_41.RAW
		YGQDATNVGDEGGFAPNILENK		54.84	0.000460974	49	20	3	770.362	2309.07	0.950752	30.4095	2617	2617	CF_110928_41.RAW
		LAmQEFMILPVGASTFK	M3(Oxidation)	53.07	0.000849985	50	21	2	949.991	1898.97	-0.800263	36.7321	3393	3393	CF_110928_41.RAW
		LMLDMDGTENK		52.9	0.000487731	48		2	633.789	1266.57	0.539481	28.0946	2249	2249	CF_110928_41.RAW
		YGQDATNVGDEGGFAPNILENK		51.64	0.000924381	49		2	1155.04	2309.07	-0.735124	30.1023	2569	2569	CF_110928_41.RAW
		IGAEVYHNLK		51.45	0.00157623	51		2	572.312	1143.62	0.256288	23.2866	1473	1473	CF_110928_41.RAW
		LmLDmDGTENK	M2(Oxidation), M5(Oxidation)	47.27	0.00141656	47		2	649.784	1298.56	-0.00844541	23.7638	1552	1552	CF_110928_41.RAW
Spot 4	gi226441951	Enolase 1 isoform a [Gillichthys mirabilis]	27.43	23	9	43.511	775.184
		Sequence	Modifications	IonScore	Exp Value	Identity High	Homology Threshold	Charge	m/z [Da]	MH+ [Da]	ΔM [ppm]	RT [min]	First Scan	Last Scan	Spectrum File
		AAVPSGASTGIYEALELR		100.86	1.43151e-08	50	27	2	902.975	1804.94	-0.824856	37.0645	3439	3439	CF_110928_41.RAW
		IVIGmDVAASEFYK	M5(Oxidation)	91.17	1.5819e-07	51	19	2	779.895	1558.78	-0.0540223	30.809	2680	2680	CF_110928_41.RAW
		IVIGmDVAASEFYK	M5(Oxidation)	68.6	3.09344e-05	51	20	2	779.895	1558.78	0.180912	30.8526	2687	2687	CF_110928_41.RAW
		AAVPSGASTGIYEALELR		65.16	4.90711e-05	50	21	2	902.976	1804.94	0.324873	34.4534	3172	3172	CF_110928_41.RAW
		AAVPSGASTGIYEALELR		59.25	0.000191408	50	20	2	902.976	1804.94	0.257241	34.4139	3166	3166	CF_110928_41.RAW
		LmLDMDGTENK	M2(Oxidation)	58.02	0.000187499	48		2	641.789	1282.57	3.73604	25.4332	1816	1816	CF_110928_41.RAW
		LmLDMDGTENK	M2(Oxidation)	57.06	0.000241755	49		2	641.788	1282.57	1.83251	25.4642	1821	1821	CF_110928_41.RAW
		LMLDmDGTENK	M5(Oxidation)	56.8	0.000233061	48		2	641.786	1282.56	-0.927608	23.2296	1464	1464	CF_110928_41.RAW
		VDKLmLDmDGTENK	M5(Oxidation), M8(Oxidation)	55.01	0.00043681	49	24	2	820.879	1640.75	-0.249618	22.3891	1327	1327	CF_110928_41.RAW
		LMLDMDGTENK		52.9	0.000487731	48		2	633.789	1266.57	0.539481	28.0946	2249	2249	CF_110928_41.RAW
		IGAEVYHNLK		51.45	0.00157623	51		2	572.312	1143.62	0.256288	23.2866	1473	1473	CF_110928_41.RAW
		LmLDmDGTENK	M2(Oxidation), M5(Oxidation)	47.27	0.00141656	47		2	649.784	1298.56	-0.00844541	23.7638	1552	1552	CF_110928_41.RAW
Spot 4	gi98979415	Enolase A [Acipenser baerii]	24.88	19	10	47.1272	773.306
		Sequence	Modifications	IonScore	Exp Value	Identity High	Homology Threshold	Charge	m/z [Da]	MH+ [Da]	ΔM [ppm]	RT [min]	First Scan	Last Scan	Spectrum File
		AAVPSGASTGIYEALELR		100.86	1.43151e-08	50	27	2	902.975	1804.94	-0.824856	37.0645	3439	3439	CF_110928_41.RAW
		IVIGmDVAASEFYK	M5(Oxidation)	91.17	1.5819e-07	51	19	2	779.895	1558.78	-0.0540223	30.809	2680	2680	CF_110928_41.RAW
		YGQDATNVGDEGGFAPNILENK		72.63	7.49053e-06	49	19	2	1155.04	2309.07	-0.100737	30.0691	2564	2564	CF_110928_41.RAW
		IVIGmDVAASEFYK	M5(Oxidation)	68.6	3.09344e-05	51	20	2	779.895	1558.78	0.180912	30.8526	2687	2687	CF_110928_41.RAW
		GNPTVEVDLYTKK		66.35	4.07861e-05	50	24	2	732.391	1463.77	0.253018	25.8277	1882	1882	CF_110928_41.RAW
		AAVPSGASTGIYEALELR		65.16	4.90711e-05	50	21	2	902.976	1804.94	0.324873	34.4534	3172	3172	CF_110928_41.RAW
		YGQDATNVGDEGGFAPNILENK		64.22	5.56121e-05	49	17	3	770.361	2309.07	0.237067	30.3682	2610	2610	CF_110928_41.RAW
		GNPTVEVDLYTK		60.48	0.000225095	52	24	2	668.343	1335.68	0.00258085	27.3205	2123	2123	CF_110928_41.RAW
		GNPTVEVDLYTK		60.33	0.000233005	52	22	2	668.343	1335.68	-0.180203	27.2769	2116	2116	CF_110928_41.RAW
		AAVPSGASTGIYEALELR		59.25	0.000191408	50	20	2	902.976	1804.94	0.257241	34.4139	3166	3166	CF_110928_41.RAW
		IEEELGDKAR		55.05	0.000648818	51		2	580.301	1159.59	-0.654719	19.7413	904	904	CF_110928_41.RAW
		YGQDATNVGDEGGFAPNILENK		54.84	0.000460974	49	20	3	770.362	2309.07	0.950752	30.4095	2617	2617	CF_110928_41.RAW
		YGQDATNVGDEGGFAPNILENK		51.64	0.000924381	49		2	1155.04	2309.07	-0.735124	30.1023	2569	2569	CF_110928_41.RAW
		IGAEVYHNLK		51.45	0.00157623	51		2	572.312	1143.62	0.256288	23.2866	1473	1473	CF_110928_41.RAW
		IEEELGDK		50.94	0.00120404	49		2	466.732	932.456	-1.40828	20.3703	1005	1005	CF_110928_41.RAW
Spot 5	gi28394501	Eukaryotic translation elongation factor 1 gamma [Pseudopleuronectes americanus]	20.34	5	3	13.8756	149.889
		Sequence	Modifications	IonScore	Exp Value	Identity High	Homology Threshold	Charge	m/z [Da]	MH+ [Da]	ΔM [ppm]	RT [min]	First Scan	Last Scan	Spectrum File
		ScNLITGmFQR	C2(Carbamidomethyl), M8(Oxidation)	60.04	0.000128263	38	23	2	671.816	1342.63	0.662411	28.0621	2127	2127	CF_110928_39.RAW
		ScNLITGmFQR	C2(Carbamidomethyl), M8(Oxidation)	52.35	0.000754406	38	25	2	671.816	1342.62	0.480572	28.0243	2121	2121	CF_110928_39.RAW
		LDcDSEEcKTmVK	C3(Carbamidomethyl), C8(Carbamidomethyl), M11(Oxidation)	38.09	0.0071565	33	24	2	815.84	1630.67	-2.08099	18.1425	624	624	CF_110928_39.RAW
		LDcDSEEcKTmVK	C3(Carbamidomethyl), C8(Carbamidomethyl), M11(Oxidation)	37.53	0.0081326	33	21	2	815.84	1630.67	-1.55698	18.1763	629	629	CF_110928_39.RAW
		LDcDSEEcK	C3(Carbamidomethyl), C8(Carbamidomethyl)	31.39	0.0104922	28		2	578.219	1155.43	0.676813	16.5287	429	429	CF_110928_39.RAW

## Sheet: Gills 18 C
	Full protein identification data -Matchset Gills 18˚C
	Accession	Description	Coverage	# PSMs	# Peptides	MW [kDa]	Score
Spot 1	gi2828145	Fructose-1,6-bisphosphate aldolase [Sphoeroides nephelus]	21.21	53	6	39.4931	1698.01
		Sequence	Modifications	IonScore	Exp Value	Identity High	Homology Threshold	Charge	m/z [Da]	MH+ [Da]	ΔM [ppm]	RT [min]	First Scan	Last Scan	Spectrum File
		GILAADESTGSmAK	M12(Oxidation)	94.84	4.43257e-08	41		2	683.83	1366.65	0.407652	22.8238	1476	1476	CF_110929_03.RAW
		GILAADESTGSmAK	M12(Oxidation)	89.59	1.79633e-07	42		2	683.829	1366.65	-0.664196	23.8315	1644	1644	CF_110929_03.RAW
		GILAADESTGSmAK	M12(Oxidation)	88.76	2.16731e-07	42		2	683.83	1366.65	0.0503697	23.8808	1652	1652	CF_110929_03.RAW
		GILAADESTGSmAK	M12(Oxidation)	88.66	1.83931e-07	41		2	683.83	1366.65	0.407652	22.7828	1470	1470	CF_110929_03.RAW
		GILAADESTGSMAK		83.54	8.21887e-07	42		2	675.832	1350.66	0.443541	27.5949	2252	2252	CF_110929_03.RAW
		GILAADESTGSMAK		82.14	1.2955e-06	43		2	675.832	1350.66	-0.279487	29.0393	2487	2487	CF_110929_03.RAW
		GILAADESTGSmAK	M12(Oxidation)	76.84	3.37123e-06	42	29	2	683.829	1366.65	-0.396234	36.6864	3668	3668	CF_110929_03.RAW
		GILAADESTGSMAK		75.77	5.29038e-06	43		2	675.834	1350.66	2.43186	25.4594	1909	1909	CF_110929_03.RAW
		GILAADESTGSmAK	M12(Oxidation)	73.18	7.19095e-06	41		2	683.829	1366.65	-1.37876	28.4388	2390	2390	CF_110929_03.RAW
		GILAADESTGSmAK	M12(Oxidation)	72.28	9.29048e-06	42		2	683.83	1366.65	0.13969	29.4702	2556	2556	CF_110929_03.RAW
		GILAADESTGSmAK	M12(Oxidation)	70.88	1.59724e-05	43		2	683.828	1366.65	-2.27197	28.3954	2383	2383	CF_110929_03.RAW
		GILAADESTGSMAK		69.47	2.40138e-05	43		2	675.832	1350.66	-0.00835103	27.5285	2241	2241	CF_110929_03.RAW
		GILAADESTGSmAK	M12(Oxidation)	68.93	2.08987e-05	42		2	683.829	1366.65	-1.02148	27.1446	2180	2180	CF_110929_03.RAW
		GILAADESTGSmAK	M12(Oxidation)	66.57	3.18213e-05	41		2	683.83	1366.65	1.12222	31.1687	2831	2831	CF_110929_03.RAW
		VDKGVVPLAGTNGETTTQGLDGLSER		66.41	3.4444e-05	42		3	872.115	2614.33	-0.325676	28.2464	2358	2358	CF_110929_03.RAW
		FNPIGVENTEENR		64.95	5.59007e-05	42	28	2	759.863	1518.72	0.434866	27.2649	2198	2198	CF_110929_03.RAW
		GILAADESTGSMAK		62.9	0.000108752	43		2	675.832	1350.66	-0.460244	26.533	2084	2084	CF_110929_03.RAW
		QLLFTADQR		62.64	0.00013599	44	28	2	546.296	1091.58	-0.365823	28.0822	2330	2330	CF_110929_03.RAW
		FNPIGVENTEENR		59.92	0.000175758	42	29	2	759.862	1518.72	-0.931547	26.1646	2024	2024	CF_110929_03.RAW
		VDKGVVPLAGTNGETTTQGLDGLSER		59.27	0.000174085	41		3	872.115	2614.33	-0.185598	28.2048	2351	2351	CF_110929_03.RAW
		GILAADESTGSMAK		58.61	0.000297615	43		2	675.832	1350.66	-0.550622	32.3551	3020	3020	CF_110929_03.RAW
		GILAADESTGSmAK	M12(Oxidation)	58.09	0.000232159	41		2	683.829	1366.65	-1.46808	32.262	3005	3005	CF_110929_03.RAW
		GILAADESTGSmAK	M12(Oxidation)	57.87	0.000265943	42		2	683.829	1366.65	-0.217592	33.358	3179	3179	CF_110929_03.RAW
		GILAADESTGSMAK		57.53	0.000375371	43		2	675.832	1350.66	0.0820274	30.1609	2668	2668	CF_110929_03.RAW
		GILAADESTGSmAK	M12(Oxidation)	57.3	0.000292441	42		2	683.83	1366.65	0.13969	27.0872	2171	2171	CF_110929_03.RAW
		GILAADESTGSMAK		56.64	0.000462696	43		2	675.831	1350.66	-1.09289	34.2714	3323	3323	CF_110929_03.RAW
		FNPIGVENTEENR		56.35	0.000402879	42	33	2	759.862	1518.72	-1.01192	26.2056	2031	2031	CF_110929_03.RAW
		QLLFTADQR		54.67	0.000852812	44	27	2	546.296	1091.58	-0.142166	32.3257	3015	3015	CF_110929_03.RAW
		GILAADESTGSMAK		54.14	0.000741853	43		2	675.833	1350.66	1.16657	32.1798	2992	2992	CF_110929_03.RAW
		QLLFTADQR		53.91	0.00101591	44	32	2	546.296	1091.58	-0.0303369	35.5618	3506	3506	CF_110929_03.RAW
		GILAADESTGSMAK		53.18	0.000892919	42	20	2	675.832	1350.66	0.443541	24.3811	1734	1734	CF_110929_03.RAW
		GILAADESTGSmAK	M12(Oxidation)	50.74	0.00121862	41		2	683.83	1366.65	1.0329	31.3903	2866	2866	CF_110929_03.RAW
		FNPIGVENTEENR		50.66	0.00153162	42	26	2	759.863	1518.72	0.274112	27.2193	2191	2191	CF_110929_03.RAW
		QLLFTADQR		49.98	0.00251104	44	27	2	546.296	1091.58	0.416977	29.1031	2497	2497	CF_110929_03.RAW
		GILAADESTGSMAK		49.61	0.00206539	42		2	675.835	1350.66	3.60677	25.4102	1900	1900	CF_110929_03.RAW
		GILAADESTGSmAK	M12(Oxidation)	49.49	0.00150079	41		2	683.83	1366.65	0.496973	36.7149	3672	3672	CF_110929_03.RAW
		QLLFTADQR		49.41	0.00286321	44	27	2	546.296	1091.58	-0.142166	30.2299	2679	2679	CF_110929_03.RAW
		GVVPLAGTNGETTTQGLDGLSER		49.2	0.00205527	42		3	758.052	2272.14	0.0693268	28.2516	2359	2359	CF_110929_03.RAW
		GVVPLAGTNGETTTQGLDGLSER		49.02	0.0023252	42		3	758.051	2272.14	-0.89772	28.2099	2352	2352	CF_110929_03.RAW
		QLLFTADQR		48.83	0.0032723	44	25	2	546.296	1091.58	0.19332	30.1917	2673	2673	CF_110929_03.RAW
		YSSEEVAMATVTALR		48.69	0.00300836	43		2	814.404	1627.8	0.111185	32.9469	3113	3113	CF_110929_03.RAW
		QLLFTADQR		48.09	0.00387709	44	25	2	546.296	1091.58	-0.253994	34.5247	3361	3361	CF_110929_03.RAW
		GILAADESTGSMAK		47.7	0.00360962	43		2	675.832	1350.66	-0.0987295	36.3556	3623	3623	CF_110929_03.RAW
		QLLFTADQR		47.1	0.00487364	44	26	2	546.296	1091.59	0.640634	28.0413	2324	2324	CF_110929_03.RAW
		GILAADESTGSMAK		46.59	0.00404353	42		2	675.832	1350.66	0.262784	26.486	2076	2076	CF_110929_03.RAW
		GILAADESTGSmAK	M12(Oxidation)	45.86	0.00422462	42		2	683.829	1366.65	-0.306913	34.556	3366	3366	CF_110929_03.RAW
		GILAADESTGSMAK		45.28	0.00609866	43		2	675.833	1350.66	1.61846	34.1596	3306	3306	CF_110929_03.RAW
		GILAADESTGSmAK	M12(Oxidation)	44.49	0.00579323	42		2	683.83	1366.65	0.0503697	32.156	2988	2988	CF_110929_03.RAW
		GVVPLAGTNGETTTQGLDGLSER		44.48	0.00609175	42		3	758.052	2272.14	0.230501	29.3231	2532	2532	CF_110929_03.RAW
		QLLFTADQR		44.33	0.0092226	44	25	2	546.296	1091.58	0.19332	29.1471	2504	2504	CF_110929_03.RAW
		GILAADESTGSMAK		43.98	0.00864281	43		2	675.832	1350.66	-0.550622	29.0829	2494	2494	CF_110929_03.RAW
		GILAADESTGSmAK	M12(Oxidation)	42.2	0.0098157	42	21	2	683.83	1366.65	-0.128272	35.6275	3516	3516	CF_110929_03.RAW
		GILAADESTGSMAK		42.06	0.011357	42	18	2	675.833	1350.66	0.533919	24.3447	1728	1728	CF_110929_03.RAW
Spot 2	gi37498964	Receptor for activated protein kinase C [Oreochromis mossambicus]	34.38	42	9	35.0846	1844.35
		Sequence	Modifications	IonScore	Exp Value	Identity High	Homology Threshold	Charge	m/z [Da]	MH+ [Da]	ΔM [ppm]	RT [min]	First Scan	Last Scan	Spectrum File
		DVLSVAFSADNR		81.22	1.31952e-06	37	26	2	647.326	1293.64	0.422989	32.166	2851	2851	CF_110929_05.RAW
		DGQAMLWDLNEGK		79.24	1.97865e-06	37	28	2	738.843	1476.68	0.0266182	31.7251	2781	2781	CF_110929_05.RAW
		DVLSVAFSADNR		78.45	2.4727e-06	37	25	2	647.326	1293.64	0.611712	32.1209	2844	2844	CF_110929_05.RAW
		DVLSVAFSADNR		77.98	3.38663e-06	38	26	2	647.325	1293.64	-0.143181	33.2075	3016	3016	CF_110929_05.RAW
		DGQAMLWDLNEGK		77.14	3.209e-06	37	28	2	738.843	1476.68	0.0266182	31.6789	2774	2774	CF_110929_05.RAW
		DVLSVAFSADNR		75.28	5.48049e-06	37	26	2	647.326	1293.64	0.328627	31.1116	2684	2684	CF_110929_05.RAW
		DGQAmLWDLNEGK	M5(Oxidation)	73.71	4.99227e-06	35	26	2	746.841	1492.67	0.325345	29.4226	2413	2413	CF_110929_05.RAW
		YWLcAATGPSIK	C4(Carbamidomethyl)	72.33	1.31782e-05	38		2	683.845	1366.68	0.0785961	30.4533	2579	2579	CF_110929_05.RAW
		DVLSVAFSADNR		71.26	1.38299e-05	37	20	2	647.325	1293.64	0.139904	34.26	3163	3163	CF_110929_05.RAW
		DVLSVAFSADNR		69.5	2.07405e-05	37	30	2	647.326	1293.64	0.234266	31.0722	2678	2678	CF_110929_05.RAW
		DVLSVAFSADNR		68.19	2.80427e-05	37	24	2	647.325	1293.64	0.139904	35.3258	3297	3297	CF_110929_05.RAW
		DGQAmLWDLNEGK	M5(Oxidation)	68.05	1.8378e-05	35	25	2	746.841	1492.67	0.325345	29.3795	2406	2406	CF_110929_05.RAW
		DVLSVAFSADNR		67.66	3.06027e-05	37	27	2	647.324	1293.64	-2.50223	29.9117	2491	2491	CF_110929_05.RAW
		DVLSVAFSADNR		67.65	3.17899e-05	37	24	2	647.325	1293.64	0.0455426	33.2402	3021	3021	CF_110929_05.RAW
		DVLSVAFSADNR		67.47	3.86055e-05	38	25	2	647.325	1293.64	-0.520627	35.299	3293	3293	CF_110929_05.RAW
		GHSGWVTQIATTPQYPDmILSASR	M18(Oxidation)	65.36	4.85653e-05	37	18	3	878.1	2632.28	0.876764	31.9535	2817	2817	CF_110929_05.RAW
		VWQVTIGTR		64.24	9.38181e-05	39		2	530.301	1059.59	-0.0672704	31.2264	2703	2703	CF_110929_05.RAW
		DGQAmLWDLNEGK	M5(Oxidation)	63.99	4.11594e-05	35	24	2	746.84	1492.67	-0.90135	31.5183	2750	2750	CF_110929_05.RAW
		DVLSVAFSADNR		62.98	8.79867e-05	37	25	2	647.326	1293.64	0.422989	34.2751	3165	3165	CF_110929_05.RAW
		DGQAmLWDLNEGK	M5(Oxidation)	61.65	7.46832e-05	35	23	2	746.84	1492.67	-0.410671	31.6068	2763	2763	CF_110929_05.RAW
		YWLcAATGPSIK	C4(Carbamidomethyl)	61.07	0.000185676	38	31	2	683.845	1366.68	0.614508	30.4108	2572	2572	CF_110929_05.RAW
		DVLSVAFSADNR		58.91	0.000237907	37	24	2	647.325	1293.64	-0.048819	36.3558	3420	3420	CF_110929_05.RAW
		DVLSVAFSADNR		58.71	0.000232901	37	23	2	647.326	1293.64	0.611712	36.3826	3424	3424	CF_110929_05.RAW
		VWQVTIGTR		58.06	0.000389302	39		2	530.301	1059.59	0.278344	28.9866	2343	2343	CF_110929_05.RAW
		VWQVTIGTR		54.52	0.000879603	39		2	530.301	1059.6	0.393548	29.0276	2350	2350	CF_110929_05.RAW
		DVLSVAFSADNR		53.33	0.000981056	38	20	2	647.326	1293.64	0.800435	38.4892	3653	3653	CF_110929_05.RAW
		VWQVTIGTR		52.32	0.00145978	39	31	2	530.301	1059.59	0.0479343	37.0229	3504	3504	CF_110929_05.RAW
		DGQAmLWDLNEGK	M5(Oxidation)	51.6	0.00075202	35	28	2	746.84	1492.67	-0.328892	30.501	2587	2587	CF_110929_05.RAW
		DVLSVAFSADNR		50.63	0.00159889	37	31	3	431.886	1293.64	0.12951	31.1977	2698	2698	CF_110929_05.RAW
		DGQAMLWDLNEGK		50.61	0.00143726	37	22	2	738.843	1476.68	0.109284	32.7966	2951	2951	CF_110929_05.RAW
		DGQAMLWDLNEGK		49.77	0.0015858	37	23	2	738.844	1476.68	0.853272	32.7515	2944	2944	CF_110929_05.RAW
		DGQAmLWDLNEGK	M5(Oxidation)	49.33	0.00135233	35	27	2	746.841	1492.67	-0.00177303	30.464	2581	2581	CF_110929_05.RAW
		VWQVTIGTR		48.82	0.00326803	39		2	530.301	1059.59	0.278344	30.1137	2524	2524	CF_110929_05.RAW
		FSPNSSNPIIVScGWDK	C13(Carbamidomethyl)	48.18	0.00211052	36	20	2	954.45	1907.89	-1.16625	30.3091	2556	2556	CF_110929_05.RAW
		LWNTLGVcK	C8(Carbamidomethyl)	46.71	0.00664124	40		2	545.789	1090.57	0.0306551	29.5968	2441	2441	CF_110929_05.RAW
		DGQAmLWDLNEGK	M5(Oxidation)	46.57	0.00254548	35		2	746.842	1492.68	1.38848	32.6673	2931	2931	CF_110929_05.RAW
		FSPNSSNPIIVScGWDK	C13(Carbamidomethyl)	46.33	0.00311382	36		3	636.637	1907.9	0.0423532	30.5572	2596	2596	CF_110929_05.RAW
		LTRDETNYGIPQR		45.93	0.00479397	37	22	2	781.9	1562.79	0.0528713	23.1063	1394	1394	CF_110929_05.RAW
		DETNYGIPQR		44.54	0.00586051	37		2	596.783	1192.56	-0.373827	23.5515	1467	1467	CF_110929_05.RAW
		DVLSVAFSADNR		44.49	0.00756428	38	18	2	647.325	1293.64	-0.143181	37.4341	3571	3571	CF_110929_05.RAW
		FSPNSSNPIIVScGWDK	C13(Carbamidomethyl)	43.83	0.00557451	36		2	954.451	1907.9	-0.270507	36.7271	3464	3464	CF_110929_05.RAW
		DETNYGIPQR		42.43	0.00950655	37		2	596.783	1192.56	-0.169107	23.5915	1473	1473	CF_110929_05.RAW
Spot 3	gi41053939	Malate dehydrogenase 1a, NAD (soluble) [Danio rerio]	23.61	38	7	33.3959	1356.81
		Sequence	Modifications	IonScore	Exp Value	Identity High	Homology Threshold	Charge	m/z [Da]	MH+ [Da]	ΔM [ppm]	RT [min]	First Scan	Last Scan	Spectrum File
		VLVVGNPANTNcLIASK	C12(Carbamidomethyl)	85.92	2.4959e-07	52	25	2	885.482	1769.96	-0.334647	30.3292	2692	2692	CF_110929_07.RAW
		VVDGLSINDFSR		85.41	6.06987e-07	56	33	2	661.341	1321.67	0.191467	31.2207	2836	2836	CF_110929_07.RAW
		VVDGLSINDFSR		72.18	1.43436e-05	56	24	2	661.341	1321.68	0.560908	32.2336	2997	2997	CF_110929_07.RAW
		VLVVGNPANTNcLIASK	C12(Carbamidomethyl)	70.5	8.64959e-06	52	19	3	590.658	1769.96	0.485371	28.6694	2428	2428	CF_110929_07.RAW
		DLDAAILVGSMPR		70.47	1.47627e-05	55	33	2	679.361	1357.71	0.287283	34.3473	3308	3308	CF_110929_07.RAW
		VVDGLSINDFSR		68.93	3.03341e-05	56	31	2	661.341	1321.68	0.745628	31.1769	2829	2829	CF_110929_07.RAW
		VLVVGNPANTNcLIASK	C12(Carbamidomethyl)	68.91	1.19982e-05	52		2	885.481	1769.96	-1.3002	30.3719	2699	2699	CF_110929_07.RAW
		VLVVGNPANTNcLIASK	C12(Carbamidomethyl)	65.75	2.58223e-05	52	18	2	885.483	1769.96	0.630904	31.4564	2874	2874	CF_110929_07.RAW
		DLDAAILVGSMPR		63.59	7.44225e-05	55	29	2	679.361	1357.71	0.0175573	34.319	3304	3304	CF_110929_07.RAW
		KLSSAMSAAK		59.46	0.000257961	56		2	497.274	993.54	-0.0199434	18.9955	873	873	CF_110929_07.RAW
		VLVVGNPANTNcLIASK	C12(Carbamidomethyl)	58.51	0.000136771	52		3	590.658	1769.96	0.278467	28.6099	2418	2418	CF_110929_07.RAW
		VVDGLSINDFSR		57.6	0.000417507	56	24	2	661.341	1321.67	-0.270335	32.2718	3003	3003	CF_110929_07.RAW
		VVDGLSINDFSR		57.38	0.000433534	56	22	2	661.341	1321.68	0.653268	33.3585	3169	3169	CF_110929_07.RAW
		VVDGLSINDFSR		56.48	0.000540335	56	21	2	661.341	1321.67	-0.270335	30.0896	2654	2654	CF_110929_07.RAW
		VLVVGNPANTNcLIASK	C12(Carbamidomethyl)	54.38	0.000353994	52	17	2	885.483	1769.96	0.492968	35.6267	3453	3453	CF_110929_07.RAW
Spot 3	gi14583129	Cytosolic malate dehydrogenase thermostable form [Sphyraena idiastes]	23.72	38	8	36.0337	1168.95
		Sequence	Modifications	IonScore	Exp Value	Identity High	Homology Threshold	Charge	m/z [Da]	MH+ [Da]	ΔM [ppm]	RT [min]	First Scan	Last Scan	Spectrum File
		VLVVGNPANTNcLIASK	C12(Carbamidomethyl)	85.92	2.4959e-07	52		2	885.482	1769.96	-0.334647	30.3292	2692	2692	CF_110929_07.RAW
		GDFISTVQLR		72.4	1.13477e-05	55		2	568.309	1135.61	-0.114536	36.1838	3528	3528	CF_110929_07.RAW
		VLVVGNPANTNcLIASK	C12(Carbamidomethyl)	70.5	8.64959e-06	52	19	3	590.658	1769.96	0.485371	28.6694	2428	2428	CF_110929_07.RAW
		DLDAAILVGSMPR		70.47	1.47627e-05	55	33	2	679.361	1357.71	0.287283	34.3473	3308	3308	CF_110929_07.RAW
		VLVVGNPANTNcLIASK	C12(Carbamidomethyl)	68.91	1.19982e-05	52		2	885.481	1769.96	-1.3002	30.3719	2699	2699	CF_110929_07.RAW
		VLVVGNPANTNcLIASK	C12(Carbamidomethyl)	65.75	2.58223e-05	52	18	2	885.483	1769.96	0.630904	31.4564	2874	2874	CF_110929_07.RAW
		DLDAAILVGSMPR		63.59	7.44225e-05	55	29	2	679.361	1357.71	0.0175573	34.319	3304	3304	CF_110929_07.RAW
		GDFISTVQLR		60.89	0.00016066	55		2	568.309	1135.61	0.422929	31.6606	2906	2906	CF_110929_07.RAW
		KLSSAMSAAK		59.46	0.000257961	56		2	497.274	993.54	-0.0199434	18.9955	873	873	CF_110929_07.RAW
		VLVVGNPANTNcLIASK	C12(Carbamidomethyl)	58.51	0.000136771	52		3	590.658	1769.96	0.278467	28.6099	2418	2418	CF_110929_07.RAW
		GDFISTVQLR		57.27	0.000369749	55		2	568.309	1135.61	0.315436	30.6122	2739	2739	CF_110929_07.RAW
		VLVVGNPANTNcLIASK	C12(Carbamidomethyl)	54.38	0.000353994	52	17	2	885.483	1769.96	0.492968	35.6267	3453	3453	CF_110929_07.RAW
Spot 4	gi209151440	ATP synthase subunit alpha, mitochondrial precursor [Salmo salar]	14.13	11	6	59.7666	504.965
		Sequence	Modifications	IonScore	Exp Value	Identity High	Homology Threshold	Charge	m/z [Da]	MH+ [Da]	ΔM [ppm]	RT [min]	First Scan	Last Scan	Spectrum File
		ILGADTSADLEETGR		123.1	9.16131e-11	47		2	774.381	1547.75	-0.179033	25.835	1862	1862	CF_110929_11.RAW
		ILGADTSADLEETGR		109.98	1.88114e-09	47	26	2	774.381	1547.76	0.215313	25.8036	1857	1857	CF_110929_11.RAW
		VVDALGNAIDGK		89.54	2.1184e-07	48	28	2	586.32	1171.63	-0.0339988	26.4703	1967	1967	CF_110929_11.RAW
		HALIIYDDLSK		72.43	1.34183e-05	48	32	2	644.35	1287.69	-1.12807	28.9672	2368	2368	CF_110929_11.RAW
		VVDALGNAIDGK		65.08	5.91574e-05	48	29	2	586.32	1171.63	-0.0339988	26.4339	1961	1961	CF_110929_11.RAW
		HALIIYDDLSK		61.84	0.000125396	48	24	2	644.351	1287.69	0.00950245	28.9875	2371	2371	CF_110929_11.RAW
		AVDSLVPIGR		56.87	0.000196749	45	25	2	513.801	1026.59	-0.114447	27.9086	2197	2197	CF_110929_11.RAW
		VLSIGDGIAR		56.82	0.000411572	48	35	2	500.793	1000.58	0.212562	27.2076	2085	2085	CF_110929_11.RAW
		VLSIGDGIAR		50.46	0.00178011	48		2	500.793	1000.58	-0.0924368	27.1935	2083	2083	CF_110929_11.RAW
		AVDSLVPIGR		48.13	0.00147201	45	18	2	513.801	1026.59	0.00446135	27.9506	2204	2204	CF_110929_11.RAW
Spot 5	gi14787421	Putative ribosomal protein S27 protein [Oncorhynchus mykiss]	27.63	2	2	8.53227	78.84
		Sequence	Modifications	IonScore	Exp Value	Identity High	Homology Threshold	Charge	m/z [Da]	MH+ [Da]	ΔM [ppm]	RT [min]	First Scan	Last Scan	Spectrum File
		LVQSPNSYFmDVK	M10(Oxidation)	88.36	4.7439e-07	45	20	2	772.375	1543.74	-2.23024	28.4583	1943	1943	CF_110929_13.RAW
		LTEGcSFR	C5(Carbamidomethyl)	41.38	3.68711e-06	43	34	2	485.226	969.444	-1.48614	21.6308	937	937	CF_110929_13.RAW

## Sheet: Plasma 12 C
	Full protein identification data -Matchset Plasma 12˚C
	Accession	Description	Coverage	# PSMs	# Peptides	MW [kDa]	Score
Spot 1	gi218665023	Fibrinogen beta chain precursor [Larimichthys crocea]	7.11	12	4	55.5856	384.361
		Sequence	Modifications	IonScore	Exp Value	Identity High	Homology Threshold	Charge	m/z [Da]	MH+ [Da]	ΔM [ppm]	RT [min]	First Scan	Last Scan	Spectrum File
		cPIPVVSGKEcEDIFR	C1(Carbamidomethyl), C11(Carbamidomethyl)	61.02	0.00014509	50		2	953.462	1905.92	-1.39956	29.7987	2410	2410	CF_110928_13.RAW
		cPIPVVSGKEcEDIFR	C1(Carbamidomethyl), C11(Carbamidomethyl)	60.55	0.000162554	50	21	2	953.462	1905.92	-1.27146	29.8382	2416	2416	CF_110928_13.RAW
		LDGSVDFGR		54.04	0.000860114	51	27	2	483.237	965.467	-1.39571	24.2857	1545	1545	CF_110928_13.RAW
		LDGSVDFGR		52.46	0.00140524	51	27	2	483.238	965.47	0.880148	25.3625	1717	1717	CF_110928_13.RAW
		LDGSVDFGR		52.46	0.00127783	51	24	2	483.239	965.47	1.70198	25.3186	1711	1711	CF_110928_13.RAW
		EDGGGWWYNR		48.71	0.00108678	47		2	620.263	1239.52	0.736622	30.0112	2444	2444	CF_110928_13.RAW
		EDGGGWWYNR		46.51	0.00166513	46	27	2	620.262	1239.52	-0.346681	31.063	2613	2613	CF_110928_13.RAW
Spot 1	gi146447341	Fibrinogen beta chain precursor [Paralichthys olivaceus]	5.28	6	3	55.7429	213.195
		Sequence	Modifications	IonScore	Exp Value	Identity High	Homology Threshold	Charge	m/z [Da]	MH+ [Da]	ΔM [ppm]	RT [min]	First Scan	Last Scan	Spectrum File
		DNDNWLPGDPSK		57.9	0.0001428	47	17	2	679.305	1357.6	0.468002	26.6629	1919	1919	CF_110928_13.RAW
		DNDNWLPGDPSK		51.41	0.000627364	47	16	2	679.306	1357.6	1.90666	26.6961	1924	1924	CF_110928_13.RAW
		EDGGGWWYNR		48.71	0.00108678	47		2	620.263	1239.52	0.736622	30.0112	2444	2444	CF_110928_13.RAW
		EDGGGWWYNR		46.51	0.00166513	46	27	2	620.262	1239.52	-0.346681	31.063	2613	2613	CF_110928_13.RAW
Spot 2	gi7769631	IgM heavy chain constant region [Hippoglossus hippoglossus]	25.79	21	8	48.9397	803.937
		Sequence	Modifications	IonScore	Exp Value	Identity High	Homology Threshold	Charge	m/z [Da]	MH+ [Da]	ΔM [ppm]	RT [min]	First Scan	Last Scan	Spectrum File
		GDLYTGVSQIQVPR		68.22	2.22526e-05	55		3	511.608	1532.81	1.01901	29.597	2634	2634	CF_110928_17.RAW
		GDLYTGVSQIQVPR		65.28	4.34496e-05	55		2	766.908	1532.81	1.12733	29.6109	2636	2636	CF_110928_17.RAW
		GDLYTGVSQIQVPR		60.63	0.000141768	56	28	2	766.907	1532.81	0.410584	29.5686	2629	2629	CF_110928_17.RAW
		GDLYTGVSQIQVPR		46.37	0.003933	56	28	3	511.607	1532.81	0.660636	29.6206	2637	2637	CF_110928_17.RAW
		GPNPPNEcPEADVVVR	C8(Carbamidomethyl)	82.63	1.0222e-06	56	22	2	875.416	1749.82	0.768556	24.9807	1884	1884	CF_110928_17.RAW
		GPNPPNEcPEADVVVR	C8(Carbamidomethyl)	76.11	4.56016e-06	56	22	2	875.415	1749.82	0.140703	24.95	1879	1879	CF_110928_17.RAW
		IFWEDQDGNEIAGASVEPVK		84.08	7.56473e-07	56	21	2	1102.53	2204.05	-1.61274	31.3645	2923	2923	CF_110928_17.RAW
		IFWEDQDGNEIAGASVEPVK		79.75	1.94267e-06	56	25	2	1102.53	2204.05	0.0487959	31.4026	2929	2929	CF_110928_17.RAW
		IFWEDQDGNEIAGASVEPVK		59.81	0.000192908	56	26	3	735.355	2204.05	0.430387	31.4215	2932	2932	CF_110928_17.RAW
		IFWEDQDGNEIAGASVEPVK		56.02	0.000465689	56	24	3	735.356	2204.05	0.679617	31.4481	2936	2936	CF_110928_17.RAW
		IFWEDQDGNEIAGASVEPVKSEK		60.69	0.000149762	56	20	3	850.078	2548.22	0.235098	29.9605	2694	2694	CF_110928_17.RAW
		IFWEDQDGNEIAGASVEPVKSEK		44.57	0.00585508	56	16	3	850.077	2548.22	-0.986458	29.9857	2698	2698	CF_110928_17.RAW
		LNcVVEHSDLIDPIR	C3(Carbamidomethyl)	76.28	4.3851e-06	56	25	2	890.456	1779.91	-0.379983	29.3947	2601	2601	CF_110928_17.RAW
		LNcVVEHSDLIDPIR	C3(Carbamidomethyl)	69.11	2.28549e-05	56	23	2	890.456	1779.91	-0.448566	29.3679	2597	2597	CF_110928_17.RAW
		LNcVVEHSDLIDPIR	C3(Carbamidomethyl)	45.38	0.00490375	56		3	593.974	1779.91	1.18986	29.3187	2589	2589	CF_110928_17.RAW
		LNcVVEHSDLIDPIR	C3(Carbamidomethyl)	45.17	0.00512541	56	20	3	593.974	1779.91	0.98411	29.3504	2594	2594	CF_110928_17.RAW
		LQSSDVPAKTEIR		45.78	0.00411819	55	28	2	722.394	1443.78	-0.205346	21.3474	1292	1292	CF_110928_17.RAW
		VLALSGEANEASFLcTATDFSPK	C15(Carbamidomethyl)	68.8	2.43152e-05	56	21	2	1214.59	2428.17	-1.79815	36.272	3703	3703	CF_110928_17.RAW
		VLALSGEANEASFLcTATDFSPK	C15(Carbamidomethyl)	48	0.00284964	56		2	1214.59	2428.17	-0.39052	36.3051	3708	3708	CF_110928_17.RAW
		WLKNDAEITK		43.72	0.00747755	56	28	2	609.331	1217.66	2.60003	23.706	1673	1673	CF_110928_17.RAW
		WLKNDAEITK		42.32	0.0104567	56	27	2	609.331	1217.65	1.69778	23.671	1667	1667	CF_110928_17.RAW
Spot 3	gi60417202	Apolipoprotein AI precursor [Platichthys flesus]	18.63	15	4	29.3743	686.282
		Sequence	Modifications	IonScore	Exp Value	Identity High	Homology Threshold	Charge	m/z [Da]	MH+ [Da]	ΔM [ppm]	RT [min]	First Scan	Last Scan	Spectrum File
		TSVAANVEETK		78.67	2.46806e-06	42	28	2	574.794	1148.58	0.940844	20.1907	936	936	CF_110928_25.RAW
		TSVAANVEETK		76.21	4.34865e-06	42	27	2	574.794	1148.58	0.940844	21.3172	1119	1119	CF_110928_25.RAW
		TSVAANVEETK		67.23	3.65601e-05	42	28	2	574.794	1148.58	1.79108	20.2303	943	943	CF_110928_25.RAW
		TSVAANVEETK		67.13	3.51848e-05	42	33	2	574.794	1148.58	0.834564	21.2689	1111	1111	CF_110928_25.RAW
		EMATPYVEEYKDQLK		56.94	0.000365458	42	22	2	922.442	1843.88	-0.512163	28.1397	2237	2237	CF_110928_25.RAW
		EMATPYVEEYKDQLK		54.53	0.000568727	42	21	2	922.442	1843.88	-1.17419	28.1082	2232	2232	CF_110928_25.RAW
		EmATPYVEEYKDQLK	M2(Oxidation)	54.01	0.000647025	42	22	2	930.439	1859.87	-0.924118	26.6829	2001	2001	CF_110928_25.RAW
		TSVAANVEETK		53.36	0.000856897	42	29	2	574.794	1148.58	0.409447	23.5347	1482	1482	CF_110928_25.RAW
		TSVAANVEETK		49.1	0.00227907	42	30	2	574.793	1148.58	-0.121949	22.3267	1285	1285	CF_110928_25.RAW
		TSVAANVEETK		48.65	0.00252789	42	33	2	574.793	1148.58	-0.0156699	22.3755	1293	1293	CF_110928_25.RAW
		EmATPYVEEYKDQLK	M2(Oxidation)	48.44	0.00224137	41	16	2	930.44	1859.87	-0.464681	26.6511	1996	1996	CF_110928_25.RAW
		TSVAANVEETK		47.83	0.00299471	42	28	2	574.794	1148.58	0.834564	37.0103	3629	3629	CF_110928_25.RAW
		TSVAANVEETK		47.49	0.00323858	42	25	2	574.794	1148.58	0.622006	24.5562	1649	1649	CF_110928_25.RAW
		RVITEHIEEYR		46.5	0.00411141	42	32	3	482.257	1444.76	1.42656	24.2515	1599	1599	CF_110928_25.RAW
		QLEPIIKDYHTK		42.35	0.0078613	41	19	2	742.91	1484.81	0.765044	25.3429	1779	1779	CF_110928_25.RAW
Spot 4	gi4929993	Chain A, Module-Substituted Chimera Hemoglobin Beta-Alpha (F133v)	54.11	11	6	15.7804	395.44
		Sequence	Modifications	IonScore	Exp Value	Identity High	Homology Threshold	Charge	m/z [Da]	MH+ [Da]	ΔM [ppm]	RT [min]	First Scan	Last Scan	Spectrum File
		VNVDEVGGEALGR		91.74	1.05909e-07	44		2	657.836	1314.67	0.605259	26.0453	1909	1909	CF_110928_31.RAW
		GTFATLSELHcDK	C11(Carbamidomethyl)	82.66	9.76415e-07	45		2	739.852	1478.7	0.935338	28.0086	2222	2222	CF_110928_31.RAW
		VNVDEVGGEALGR		72.1	8.81114e-06	44		2	657.836	1314.67	0.419553	26.0889	1916	1916	CF_110928_31.RAW
		FFESFGDLSTPDAVmGNPK	M15(Oxidation)	66.91	2.31714e-05	43		2	1037.97	2074.94	-1.21119	32.4636	2929	2929	CF_110928_31.RAW
		VLGAFSDGLAHLDNLK		63.25	5.5548e-05	43	21	2	835.448	1669.89	-0.855987	34.2753	3201	3201	CF_110928_31.RAW
		GTFATLSELHcDK	C11(Carbamidomethyl)	62.56	0.000105961	45		2	739.851	1478.7	0.522575	27.9755	2217	2217	CF_110928_31.RAW
		VLGAFSDGLAHLDNLK		56.57	0.000289024	44		2	835.449	1669.89	-0.563584	34.3022	3205	3205	CF_110928_31.RAW
		SAVTALWGK		50.5	0.00219337	46	30	2	466.764	932.52	0.289506	29.8556	2516	2516	CF_110928_31.RAW
		SAVTALWGK		46.06	0.00404563	45	32	2	466.764	932.521	0.682217	29.8118	2509	2509	CF_110928_31.RAW
		FFESFGDLSTPDAVmGNPK	M15(Oxidation)	45.56	0.00330647	43		2	1037.97	2074.94	-1.09353	32.4242	2923	2923	CF_110928_31.RAW
Spot 5	gi6682835	Complement component C3 [Paralichthys olivaceus]	5.26	13	8	184.576	365.116
		Sequence	Modifications	IonScore	Exp Value	Identity High	Homology Threshold	Charge	m/z [Da]	MH+ [Da]	ΔM [ppm]	RT [min]	First Scan	Last Scan	Spectrum File
		QYVYLQAQFPDR		59.77	0.000166224	44	27	2	764.383	1527.76	0.312735	30.1278	2712	2712	CF_110928_19.RAW
		QYVYLQAQFPDR		59.55	0.000204144	45	27	2	764.383	1527.76	-0.246576	30.0897	2706	2706	CF_110928_19.RAW
		AILHNYSPDVITVR		59.32	0.000126072	43	24	2	799.439	1597.87	0.201153	28.4582	2437	2437	CF_110928_19.RAW
		YDTGcTPGGGK	C5(Carbamidomethyl)	57.56	0.000109354	40	23	2	556.739	1112.47	2.26266	17.5886	644	644	CF_110928_19.RAW
		YLILNAQQPDGVFK		57.08	0.000273651	44		2	803.435	1605.86	-0.385252	37.1087	3817	3817	CF_110928_19.RAW
		INDINQDVK		52.78	0.000895764	45		2	529.778	1058.55	0.9847	20.7004	1160	1160	CF_110928_19.RAW
		KDFFIDLR		49.59	0.00186886	45		2	527.29	1053.57	-0.82034	31.7912	2981	2981	CF_110928_19.RAW
		INDINQDVK		48.4	0.0024558	45		2	529.778	1058.55	0.9847	20.6759	1156	1156	CF_110928_19.RAW
		SVPFVIIPmK	M9(Oxidation)	47.83	0.00213025	44	25	2	573.833	1146.66	-0.611721	32.0327	3020	3020	CF_110928_19.RAW
		YDTGcTPGGGK	C5(Carbamidomethyl)	46.95	0.00140377	41	20	2	556.739	1112.47	2.0432	17.6204	649	649	CF_110928_19.RAW
		AILHNYSPDVITVR		44.57	0.0040605	43	21	2	799.438	1597.87	-0.333617	28.488	2442	2442	CF_110928_19.RAW
		VMSAPNLLR		43.34	0.00504694	43		2	500.784	1000.56	0.150336	28.3235	2416	2416	CF_110928_19.RAW
Spot 6	gi339269297	Complement component C3-2 [Dicentrarchus labrax]	3.4	10	4	177.849	480.852
		Sequence	Modifications	IonScore	Exp Value	Identity High	Homology Threshold	Charge	m/z [Da]	MH+ [Da]	ΔM [ppm]	RT [min]	First Scan	Last Scan	Spectrum File
		SEEDDNSYmDSNEIVSR	M9(Oxidation)	103.02	6.73494e-10	34		2	1003.4	2005.79	-1.78689	22.7911	1507	1507	CF_110928_19.RAW
		SEEDDNSYMDSNEIVSR		97.01	5.78291e-09	37		2	995.404	1989.8	1.22589	25.4675	1955	1955	CF_110928_19.RAW
		SEEDDNSYMDSNEIVSR		96.55	5.8647e-09	37	21	2	995.403	1989.8	0.735102	25.4429	1951	1951	CF_110928_19.RAW
		SEEDDNSYmDSNEIVSR	M9(Oxidation)	77.4	2.23823e-07	33		2	1003.4	2005.79	-1.4826	22.7563	1501	1501	CF_110928_19.RAW
		QYVYLQAQFPDR		59.77	0.000166224	44	27	2	764.383	1527.76	0.312735	30.1278	2712	2712	CF_110928_19.RAW
		QYVYLQAQFPDR		59.55	0.000204144	45	27	2	764.383	1527.76	-0.246576	30.0897	2706	2706	CF_110928_19.RAW
		YDTGcTPGGGK	C5(Carbamidomethyl)	57.56	0.000109354	40	23	2	556.739	1112.47	2.26266	17.5886	644	644	CF_110928_19.RAW
		YDTGcTPGGGK	C5(Carbamidomethyl)	46.95	0.00140377	41	20	2	556.739	1112.47	2.0432	17.6204	649	649	CF_110928_19.RAW
		GIQIVTSPYTIHFK		43.94	0.00465605	43	22	2	802.446	1603.89	0.623614	31.7231	2970	2970	CF_110928_19.RAW

## Sheet: Plasma 18 C
	Full protein identification data -Matchset Plasma 18˚C
	Accession	Description	Coverage	# PSMs	# Peptides	MW [kDa]	Score
Spot 1	gi218665023	Fibrinogen beta chain precursor [Larimichthys crocea]	11.38	30	6	55.5856	1228.01
		Sequence	Modifications	IonScore	Exp Value	Identity High	Homology Threshold	Charge	m/z [Da]	MH+ [Da]	ΔM [ppm]	RT [min]	First Scan	Last Scan	Spectrum File
		ETVDTVFPSNIR		68.75	3.85321e-05	49	22	2	689.354	1377.7	0.0319613	36.46	3598	3598	CF_110928_43.RAW
		LDGSVDFGR		68.27	3.35628e-05	48	26	2	483.238	965.468	-0.889961	24.4762	1715	1715	CF_110928_43.RAW
		cPIPVVSGKEcEDIFR	C1(Carbamidomethyl), C11(Carbamidomethyl)	66.68	4.04651e-05	47	20	2	953.463	1905.92	-1.07932	29.7865	2573	2573	CF_110928_43.RAW
		ETVDTVFPSNIR		65.82	7.58095e-05	49	27	2	689.354	1377.7	-0.322456	30.0922	2621	2621	CF_110928_43.RAW
		ETVDTVFPSNIR		65.61	7.11567e-05	49	25	2	689.354	1377.7	0.20917	31.1508	2791	2791	CF_110928_43.RAW
		ETVDTVFPSNIR		65.42	8.84631e-05	50	29	2	689.353	1377.7	-1.47432	28.9943	2447	2447	CF_110928_43.RAW
		ETVDTVFPSNIR		64.82	9.54385e-05	49	29	2	689.354	1377.7	-0.58827	32.2333	2965	2965	CF_110928_43.RAW
		cPIPVVSGK	C1(Carbamidomethyl)	62.28	6.66986e-05	45		2	478.765	956.523	-0.756551	24.2753	1683	1683	CF_110928_43.RAW
		LDGSVDFGR		59.5	0.000256045	48	27	2	483.238	965.468	-0.257779	24.5181	1722	1722	CF_110928_43.RAW
		LDGSVDFGR		59.29	0.000268789	48	34	2	483.238	965.468	-0.510651	29.368	2508	2508	CF_110928_43.RAW
		ETVDTVFPSNIR		53.08	0.00142175	49	26	2	689.354	1377.7	-0.0566431	33.3194	3139	3139	CF_110928_43.RAW
		ETVDTVFPSNIR		52.73	0.00165334	50		2	689.353	1377.7	-1.1199	29.0356	2454	2454	CF_110928_43.RAW
		LDGSVDFGR		52.59	0.00120104	48	25	2	483.237	965.467	-1.39571	32.9031	3073	3073	CF_110928_43.RAW
		ETVDTVFPSNIR		52.56	0.00161507	49	25	2	689.354	1377.7	-0.765479	35.4433	3459	3459	CF_110928_43.RAW
		cPIPVVSGKEcEDIFR	C1(Carbamidomethyl), C11(Carbamidomethyl)	51.63	0.00115427	47	17	3	635.978	1905.92	0.0344674	29.7369	2565	2565	CF_110928_43.RAW
		LDGSVDFGR		51.11	0.0019741	49	30	2	483.238	965.469	-0.131342	27.6955	2235	2235	CF_110928_43.RAW
		EDGGGWWYNR		50.9	0.000668553	44		2	620.263	1239.52	0.539658	30.0498	2614	2614	CF_110928_43.RAW
		cPIPVVSGK	C1(Carbamidomethyl)	50.23	0.00107076	45		2	478.766	956.524	0.328209	24.2402	1676	1676	CF_110928_43.RAW
		ETVDTVFPSNIR		49.97	0.00220669	48	31	2	689.354	1377.7	0.386379	30.0543	2615	2615	CF_110928_43.RAW
		ETVDTVFPSNIR		49.58	0.0031829	49	36	2	689.354	1377.7	-0.0566431	33.2814	3133	3133	CF_110928_43.RAW
		ETVDTVFPSNIR		49.54	0.00321902	49	30	2	689.354	1377.7	-0.322456	34.3375	3298	3298	CF_110928_43.RAW
		cPIPVVSGKEcEDIFR	C1(Carbamidomethyl), C11(Carbamidomethyl)	47.74	0.00317689	47	18	2	953.463	1905.92	-0.887174	29.832	2580	2580	CF_110928_43.RAW
		EDGGGWWYNR		45.59	0.002087	44		2	620.263	1239.52	-0.0512344	30.0057	2607	2607	CF_110928_43.RAW
		EDGGGWWYNR		43.13	0.00352888	43		2	620.262	1239.52	-1.03606	31.1009	2783	2783	CF_110928_43.RAW
Spot 2	gi58373439	Complement component C3 [Hippoglossus hippoglossus]	21.71	16	9	58.7744	626.965
		Sequence	Modifications	IonScore	Exp Value	Identity High	Homology Threshold	Charge	m/z [Da]	MH+ [Da]	ΔM [ppm]	RT [min]	First Scan	Last Scan	Spectrum File
		ESLDLGEDR		70.89	1.2025e-05	55	30	2	517.245	1033.48	2.32415	24.064	1733	1733	CF_110928_17.RAW
		TLcAATVSSLPGSVDK	C3(Carbamidomethyl)	69.69	2.23551e-05	57	33	2	803.411	1605.82	0.246683	27.3601	2270	2270	CF_110928_17.RAW
		TLcAATVSSLPGSVDK	C3(Carbamidomethyl)	69.11	2.62181e-05	57	35	2	803.412	1605.82	0.398718	27.3188	2263	2263	CF_110928_17.RAW
		YEmNTALSER	M3(Oxidation)	63.27	6.17216e-05	55	24	2	615.277	1229.55	-0.0389102	20.9057	1220	1220	CF_110928_17.RAW
		YEmNTALSER	M3(Oxidation)	62.17	9.31947e-05	55	26	2	615.278	1229.55	1.54958	20.9425	1226	1226	CF_110928_17.RAW
		FASPELSHWPSPK		61.19	0.000137467	56	30	2	741.873	1482.74	1.28023	28.9848	2532	2532	CF_110928_17.RAW
		FASPELSHWPSPK		61	0.000143178	56	27	2	741.873	1482.74	0.786268	28.9598	2528	2528	CF_110928_17.RAW
		LDSLTNPYAVAmTSYALANEGK	M12(Oxidation)	58.13	0.000254257	56	20	2	1173.07	2345.13	-0.079399	33.7307	3298	3298	CF_110928_17.RAW
		LNQEVLFK		56.14	0.000435973	56		2	495.785	990.562	-0.0869437	28.1065	2391	2391	CF_110928_17.RAW
		NDEcTcAEENcSMQK	C4(Carbamidomethyl), C6(Carbamidomethyl), C11(Carbamidomethyl)	47.38	5.21009e-05	38		2	938.334	1875.66	0.0699763	18.9083	892	892	CF_110928_17.RAW
		NDEcTcAEENcSmQK	C4(Carbamidomethyl), C6(Carbamidomethyl), C11(Carbamidomethyl), M13(Oxidation)	44.47	9.46773e-05	38		2	946.331	1891.65	-1.30794	17.0934	602	602	CF_110928_17.RAW
